# Supplementary material for: Correlation between Oral Health-Related Quality of Life and Objectively Measured Oral Health in People with Ehlers–Danlos Syndromes
Source: Int J Environ Res Public Health. 2020 Nov 8;17(21):8243. doi: 10.3390/ijerph17218243 (PMC7664661; doi:10.3390/ijerph17218243)
Supplement: Supplementary file 1 [file ijerph-17-08243-s001.zip]

Archive with 10 entries (9 files):
- ijerph-970260-supplementary/
- __MACOSX/._ijerph-970260-supplementary
- ijerph-970260-supplementary/.DS_Store
- __MACOSX/ijerph-970260-supplementary/._.DS_Store
- ijerph-970260-supplementary/S3 Table Participants.pdf
- __MACOSX/ijerph-970260-supplementary/._S3 Table Participants.pdf
- ijerph-970260-supplementary/S2 OHIP-G14.pdf
- __MACOSX/ijerph-970260-supplementary/._S2 OHIP-G14.pdf
- ijerph-970260-supplementary/S1 PhOX_Erhebung_v1_1.pdf
- __MACOSX/ijerph-970260-supplementary/._S1 PhOX_Erhebung_v1_1.pdf
